# Supplementary material for: The antibacterial potency and antibacterial mechanism of a commercially available surface‐anchoring quaternary ammonium salt (SAQAS)‐based biocide in vitro
Source: J Appl Microbiol. 2022 Jul 31;133(4):2583–98. doi: 10.1111/jam.15729 (PMC9796750; doi:10.1111/jam.15729)
Supplement: Supplementary file 1 — Table S1 [file JAM-133-2583-s001.xlsx]

## Sheet: TablesS1-S4
Table S1. Area Under the Curve values: Dry Fomite Assays
					Untreated Control replicates								Treated surface replicates							Control vs Treated
Organism-substrate		1	2	3	4	5	6	7	8	9	1	2	3	4	5	6	7	8	9	P-value
SA-G	Total Area	8616944	10427778	8730861	9311667	7387499	4913917	13673054	14173055	13221389	1238586	1237686	1243556	896148	896148	912078	1666801	1650601	1672801	<0.0001	****
SA-P	Total Area	8002501	8031667	10783334	13229167	11112501	14820834	7551000	6856667	6691167	1321579	1323179	1297579	1409175	1369745	1766078	3000341	2983142	2988245	0.0002	***
EC-G	Total Area	2247638	2334805	2083905	2466009	2497909	2626009	1623272	1740772	1649972	2020412	2005212	2004482	1696149	1696149	1696149	1179482	1179482	1179482	0.0006	***
EC-P	Total Area	1499442	1652775	1451108	1327079	1152245	1178745	3029342	3329342	2812675	1404482	1404482	1404482	1146149	1146149	1146149	1479412	1147412	1477745	0.0514	ns
MRSA-G	Total Area	8470000	10223334	8376668	10445000	8491668	12468333	9021667	9811667	8283334	657409	635309	645409	900508	1103708	828908	663842	653642	671842	<0.0001	****
MRSA-P	Total Area	9266702	8616702	10533369	7983369	6933368	7450036	13133369	14500034	16250036	709608	762108	3111875	844975	838475	845275	1070042	1053842	1051142	<0.0001	****
ESBL-G	Total Area	4332535	4502535	3829202	1220435	1640635	2287035	1287702	1530202	1510369	1267272	1483072	1446638	989475	1000075	988176	1077742	1107209	1075309	0.0117	*
ESBL-P	Total Area	2952202	2534602	2145035	2452135	1434368	1580002	2652501	2244035	2050102	2246175	1931705	1073739	551475	558675	560075	567575	558575	564975	0.0001	***
SA = Staphylococcus aureus ATCC 6538
EC = Escherichia coli ATCC 25438
MRSA = Methicillin-resistant Staphylococcus aureus FPR3757
ESBL = Extended-spectrum beta-lactamase Escherichia coli CTX-M-14 isolate
G = glass substrate
P = LDPE substrate
Table S2. Summary of dry fomite assay data for Table 1
		CONTROL	TEST	sd control	sd test
SA-G	Total Area	1.00507e+07	1.26827e+06	3.12517e+06	330700
SA-P	Total Area	9.67543e+06	1.9399e+06	2.9424e+06	800322
EC-G	Total Area	2.14114e+06	1.62856e+06	385645	363223
EC-P	Total Area	1.93697e+06	1.30627e+06	863840	154301
MRSA-G	Total Area	9.51019e+06	751175	1.38618e+06	161810
MRSA-P	Total Area	1.05186e+07	1143038	3.34328e+06	750107
ESBL-G	Total Area	2.46007e+06	1.15944e+06	1.36617e+06	193309
ESBL-P	Total Area	2.22722e+06	956997	492119	668056
Table S3. Area Under the Curve values: Wet Fomite Assays
SA-G	Total Area	13591668	19925000	21876666	23191666	21963334	19574166	15141668	19175766	20176729	2100315	2100315	2100315	1846982	1846982	1846982	2130315	2130315	2130315	<0.0001	****
SA-P	Total Area	14112500	16545833	19070833	17338334	19771667	17930001	20777777	16977778	13419444	1704482	1704482	1704482	1605315	1605315	1605315	2794760	2794760	2794760	<0.0001	****
EC-G	Total Area	10700500	11918167	9319000	8229667	10208500	10272666	6934334	11251333	11119333	9113368	10900035	9183369	12661702	8233368	6881702	9533369	5266701	7525035	0.2981	ns
EC-P	Total Area	16950000	18666667	16850000	13198334	14135833	12370833	17058334	19491667	17650001	4201842	3481202	3125175	5530175	8251972	5558508	3381842	3995039	4713509	<0.0001	****
MRSA-G	Total Area	14119168	10095001	11865834	13275000	14308334	16241666	14437500	16287501	12904167	683649	683649	683649	2841982	2841982	2841982	596149	596149	596149	<0.0001	****
MRSA-P	Total Area	8189167	9775834	13212500	14245835	11612500	14179167	9591667	9883334	12225000	946149	946149	946149	946149	946149	946149	1008649	1008649	1008649	<0.0001	****
ESBL-G	Total Area	8151499	6626000	4398083	3502067	3561417	3450334	8902001	9533384	8054000	9733369	8083368	6000035	2679618	2501285	1131285	7283369	7743369	6898369	0.4058	ns
ESBL-P	Total Area	8462500	6704167	9429166	9233332	9158334	9075000	7866666	13183333	10433334	780805	691238	749438	990968	856072	990438	2052072	1962572	2204138	<0.0001	****
SA = Staphylococcus aureus ATCC 6538
EC = Escherichia coli ATCC 25438
MRSA = Methicillin-resistant Staphylococcus aureus FPR3757
ESBL = Extended-spectrum beta-lactamase Escherichia coli CTX-M-14 isolate
G = glass substrate
P = LDPE substrate
Table S4. Summary of dry fomite assay data for Table 1
		CONTROL	TEST	sd control	sd test
SA-G	Total Area	1.94019e+07	2.02587e+06	3.16052e+06	134794
SA-P	Total Area	1.73271e+07	2.03485e+06	2.43985e+06	571546
EC-G	Total Area	9.99483e+06	8810961	1.58519e+06	2.18562e+06
EC-P	Total Area	1.62635e+07	4.69325e+06	2.46578e+06	1.60042e+06
MRSA-G	Total Area	13726019	1.37393e+06	1.98157e+06	1.10169e+06
MRSA-P	Total Area	1.1435e+07	966982	2.18918e+06	31250
ESBL-G	Total Area	6.24209e+06	5.78379e+06	2.52171e+06	2.96482e+06
ESBL-P	Total Area	9.28287e+06	1.25308e+06	1.80098e+06	625894
